# Supplementary material for: Hyperthermic Intraperitoneal Chemotherapy and Recirculation with CO2: A Safe Technique
Source: J Clin Med. 2022 Oct 19;11(20):6152. doi: 10.3390/jcm11206152 (PMC9605477; doi:10.3390/jcm11206152)
Supplement: Supplementary file 1 [file jcm-11-06152-s001.zip]

Archive with 1 entries (1 files):
- jcm-1941454-supplementary.pdf
